# Supplementary material for: The Reliability of Two- and Three-Dimensional Cephalometric Measurements: A CBCT Study
Source: Diagnostics (Basel). 2021 Dec 7;11(12):2292. doi: 10.3390/diagnostics11122292 (PMC8700671; doi:10.3390/diagnostics11122292)
Supplement: Supplementary file 1 [file diagnostics-11-02292-s001.zip]

Archive with 7 entries (6 files):
- _supplemental tabels R1/
- _supplemental tabels R1/Table S3 inter-examiner ICC for different age groups copy.xlsx
- __MACOSX/_supplemental tabels R1/._Table S3 inter-examiner ICC for different age groups copy.xlsx
- _supplemental tabels R1/Table S2 examiner 2 ICC for different age groups copy.xlsx
- __MACOSX/_supplemental tabels R1/._Table S2 examiner 2 ICC for different age groups copy.xlsx
- _supplemental tabels R1/Table S1 examiner 1 ICC for different age groups copy.xlsx
- __MACOSX/_supplemental tabels R1/._Table S1 examiner 1 ICC for different age groups copy.xlsx
