# Supplementary material for: The Reliability of Two- and Three-Dimensional Cephalometric Measurements: A CBCT Study
Source: Diagnostics (Basel). 2021 Dec 7;11(12):2292. doi: 10.3390/diagnostics11122292 (PMC8700671; doi:10.3390/diagnostics11122292)
Supplement: Supplementary file 1 [file diagnostics-11-02292-s001.zip › _supplemental tabels R1/Table S3 inter-examiner ICC for different age groups copy.xlsx]

## Sheet: Sheet2
Supplemental Table S3. The inter-examiner intraclass correlation coefficient (ICC) of all measurement parameters for the radiographic images from different age groups of the patients.
Cephalometric Tracing Measurement Parameters		Adult									Child
		2D with magnification			2D without magnification			3D			2D with magnification			2D without magnification			3D
		ICC	95% CI lower bound	95% CI upper bound	ICC	95% CI lower bound	95% CI upper bound	ICC	95% CI lower bound	95% CI upper bound	ICC	95% CI lower bound	95% CI upper bound	ICC	95% CI lower bound	95% CI upper bound	ICC	95% CI lower bound	95% CI upper bound
Linear	B to A point arch (mm)	0.968	0.838	0.993	0.983	0.932	0.996	0.639	0.01	0.9	0.924	0.739	0.98	0.849	0.367	0.963	0.722	0.065	0.929
	convexity (A-NPo) (mm)	0.968	0.869	0.992	0.95	0.824	0.987	0.566	-0.108	0.887	0.962	0.862	0.99	0.898	0.634	0.974	0.764	0.322	0.935
	Corpus length (Go-Gn) (mm)	0.671	0.091	0.908	0.87	0.569	0.966	0.862	0.563	0.963	0.942	0.73	0.986	0.977	0.912	0.994	0.956	0.832	0.989
	cranial length (mm)	0.902	0.638	0.975	0.848	0.446	0.961	0.325	-0.144	0.746	0.841	0.479	0.958	0.901	0.322	0.979	0.616	0.007	0.89
	L1-APo (mm)	0.731	0.259	0.924	0.889	0.637	0.971	0.542	-0.016	0.857	0.93	0.745	0.982	0.92	0.511	0.982	0.67	0.085	0.908
	L1-NB (mm)	0.408	-0.208	0.806	0.868	0.578	0.965	0.581	-0.018	0.876	0.84	0.47	0.958	0.864	0.56	0.964	0.714	0.21	0.92
	LAFH (ANS-Me) (mm)	0.402	-0.202	0.802	0.74	0.259	0.928	0.378	-0.206	0.789	0.908	0.694	0.976	0.937	0.729	0.985	0.958	0.842	0.99
	Lower Lip to E-Plane (mm)	0.37	-0.146	0.776	0.63	0.023	0.895	0.172	-0.19	0.628	0.976	0.907	0.994	0.974	0.905	0.993	0.816	0.276	0.955
	Mand. Skeletal (Pg-Na Perp) (mm)	0.943	0.785	0.986	0.951	0.826	0.987	0.961	0.857	0.99	0.785	0.345	0.942	0.897	0.656	0.973	0.738	0.255	0.928
	Mandibular Incisor Extrusion (mm)	0.827	0.466	0.953	0.953	0.806	0.988	0.868	0.577	0.965	0.642	0.116	0.895	0.734	0.275	0.925	0.287	-0.182	0.725
	Mandibular length (Co-Gn) (mm)	0.863	0.562	0.964	0.964	0.868	0.991	0.828	0.478	0.954	0.899	0.658	0.974	0.958	0.847	0.989	0.959	0.848	0.989
	Maxillary skeletal (A-Na Perp) (mm)	0.632	0.099	0.891	0.834	0.484	0.956	0.661	0.023	0.908	0.915	0.711	0.978	0.931	0.748	0.982	0.764	0.323	0.935
	Midface Length (Co-A) (mm)	0.91	0.699	0.977	0.991	0.964	0.998	0.812	-0.028	0.962	0.828	0.44	0.955	0.941	0.785	0.985	0.897	0.66	0.973
	Molar Relation (mm)	0.938	0.771	0.984	0.961	0.852	0.99	0.897	0.619	0.974	0.726	0.255	0.923	0.952	0.82	0.988	0.959	0.847	0.99
	Mx/Md diff (Co-Gn - Co-A) (mm)	0.857	0.519	0.963	0.961	0.86	0.99	0.777	0.349	0.939	0.975	0.906	0.994	0.977	0.907	0.994	0.917	0.624	0.98
	Overbite (mm)	0.834	0.483	0.956	0.951	0.791	0.988	0.853	0.541	0.961	0.728	0.236	0.924	0.731	0.27	0.924	0.47	-0.094	0.829
	Overjet (mm)	0.89	0.64	0.971	0.965	0.868	0.991	0.931	0.748	0.983	0.953	0.704	0.99	0.894	0.629	0.973	0.37	-0.185	0.782
	Pg to ANS arc (mm)	0.814	0.137	0.957	0.769	0.023	0.947	0.832	0.466	0.955	0.363	-0.109	0.784	0.453	-0.121	0.827	0.74	0.249	0.929
	Pog-NB (mm)	0.908	0.634	0.977	0.848	0.497	0.96	0.757	0.308	0.933	0.928	0.749	0.981	0.945	0.807	0.986	0.811	0.403	0.95
	porion location (mm)	0.712	0.165	0.921	0.942	0.795	0.985	0.601	-0.085	0.906	0.855	0.521	0.962	0.807	0.384	0.949	0.494	-0.114	0.847
	posterior facial height (Go-CF) (mm)	0.643	0.116	0.895	0.766	0.176	0.941	0.592	-0.045	0.882	0.96	0.849	0.99	0.943	0.612	0.988	0.95	0.426	0.99
	U1 most labial-A (perp to FH) (mm)	0.499	-0.11	0.844	0.711	0.059	0.925	0.25	-0.247	0.712	0.945	0.798	0.986	0.852	0.534	0.961	0.791	0.352	0.944
	U1 to ANS arc (mm)	0.038	-0.213	0.476	0.095	-0.15	0.513	-0.02	-0.726	0.615	0.237	-0.102	0.675	0.351	-0.12	0.772	0.802	0.395	0.947
	U1-APo (mm)	0.407	-0.225	0.807	0.776	0.343	0.939	0.133	-0.467	0.673	0.8	0.376	0.946	0.961	0.859	0.99	0.922	0.568	0.982
	U1-NA (mm)	0.626	0.053	0.891	0.746	0.239	0.931	0.314	-0.173	0.743	0.948	0.807	0.987	0.894	0.637	0.973	0.828	0.261	0.959
	U6-PT vertical (mm)	0.733	0.209	0.927	0.972	0.587	0.966	0.707	0.196	0.918	0.638	0.076	0.895	0.854	0.112	0.969	0.787	0.236	0.946
	Upper Lip to E-Plane (mm)	0.482	-0.098	0.836	0.452	-0.099	0.819	0.358	-0.135	0.769	0.963	0.865	0.99	0.989	0.957	0.997	0.933	0.698	0.984
	Wits Appraisal (mm)	0.979	0.923	0.995	0.98	0.925	0.995	0.716	0.042	0.928	0.804	0.407	0.947	0.831	0.483	0.954	0.848	0.503	0.96
Angular	ANB (°)	0.978	0.916	0.994	0.954	0.825	0.988	0.534	-0.112	0.873	0.948	0.809	0.987	0.861	0.558	0.963	0.696	0.086	0.919
	cranial deflection (°)	0.596	-0.027	0.884	0.601	0.054	0.88	0.627	0.081	0.89	0.552	-0.022	0.863	0.877	0.603	0.967	0.851	0.504	0.961
	facial angle (FH/NPo) (°)	0.825	0.421	0.954	0.932	0.766	0.982	0.96	0.852	0.99	0.772	0.304	0.938	0.857	0.552	0.962	0.831	0.481	0.954
	Facial axis angle (Ba-Na^Pt-Gn) (°)	0.882	0.595	0.969	0.97	0.891	0.992	0.891	0.542	0.973	0.886	0.609	0.971	0.868	0.553	0.966	0.8	-0.031	0.958
	Facial Axis-Ricketts (NaBa-PtGn) (°)	0.635	0.1	0.892	0.971	0.895	0.993	0.887	0.514	0.973	0.711	0.223	0.918	0.868	0.553	0.966	0.798	-0.033	0.958
	Facial taper (°)	0.881	0.615	0.969	0.897	0.551	0.975	0.784	0.374	0.94	0.936	0.764	0.984	0.775	0.356	0.938	0.922	0.461	0.983
	FMA (MP-FH) (°)	0.92	0.709	0.979	0.91	0.697	0.977	0.856	0.515	0.962	0.463	-0.255	0.838	0.815	0.382	0.955	0.859	0.528	0.963
	FMIA (L1-FH) (°)	0.757	0.302	0.933	0.809	0.388	0.949	0.683	0.117	0.911	0.791	0.392	0.943	0.631	0.09	0.891	0.657	0.067	0.903
	GoGn to FH (FMA) (°)	0.949	0.81	0.987	0.892	0.637	0.972	0.879	0.599	0.968	0.895	0.512	0.975	0.916	0.697	0.978	0.817	0.437	0.951
	Hinge Axis Angle (°)	0.807	0.422	0.948	0.848	0.505	0.96	0.697	0.139	0.916	0.775	0.327	0.939	0.63	-0.038	0.9	0.657	0.122	0.901
	IMPA (L1-MP) (°)	0.788	0.357	0.943	0.853	0.522	0.961	0.588	-0.024	0.879	0.837	0.331	0.96	0.73	0.11	0.93	0.764	0.311	0.935
	Interincisal Angle (U1-L1) (°)	0.267	-0.456	0.756	0.784	0.336	0.942	0.253	-0.455	0.747	0.623	-0.014	0.895	0.67	-0.054	0.917	0.727	0.243	0.924
	L1-APo (°)	0.58	-0.009	0.875	0.767	0.301	0.937	0.254	-0.371	0.737	0.816	0.25	0.955	0.642	-0.09	0.911	0.403	-0.299	0.812
	L1-NB (°)	0.455	-0.197	0.829	0.765	0.282	0.937	0.401	-0.335	0.814	0.718	0.199	0.922	0.607	-0.034	0.89	0.582	-0.062	0.878
	Lower face height (ANS-Xi-Pm) (°)	0.734	0.101	0.932	0.85	0.22	0.966	0.747	0.243	0.931	0.9	0.661	0.974	0.955	0.838	0.988	0.953	0.671	0.99
	Lower Gonial angle (Na-Go-Me) (°)	0.874	0.568	0.967	0.859	0.553	0.963	0.745	0.295	0.929	0.963	0.858	0.991	0.961	0.859	0.99	0.935	0.428	0.987
	Mandibular Arc (°)	0.501	-0.09	0.866	0.731	0.07	0.932	0.874	0.579	0.967	0.869	0.377	0.969	0.654	0.132	0.899	0.865	0.517	0.966
	maxillary depth (FH-NA) (°)	0.037	-0.526	0.613	0.857	0.54	0.962	0.682	0.151	0.91	0.893	0.646	0.972	0.93	0.744	0.982	0.77	0.186	0.942
	maxillary height (N-CF-A) (°)	0.614	0.025	0.888	0.823	0.45	0.953	0.684	0.156	0.91	0.608	-0.05	0.892	0.717	0.088	0.926	0.644	0.098	0.896
	MP-SN (°)	0.901	0.653	0.975	0.912	0.693	0.977	0.832	0.44	0.956	0.933	0.709	0.984	0.931	0.698	0.983	0.824	0.363	0.955
	occ plane to FH (°)	0.844	0.504	0.958	0.797	0.392	0.945	0.86	0.465	0.965	0.531	-0.033	0.853	0.65	0.097	0.899	0.427	-0.248	0.82
	Occlusal Plane to SN (°)	0.733	0.27	0.925	0.934	0.772	0.983	0.911	0.476	0.98	0.741	0.163	0.932	0.862	0.532	0.964	0.776	0.36	0.938
	ramus position (°)	0.694	0.128	0.915	0.777	0.309	0.94	0.825	0.449	0.953	0.522	-0.058	0.852	0.65	-0.032	0.907	0.266	-0.223	0.719
	SN-palatal plane (°)	0.926	0.745	0.981	0.953	0.533	0.986	0.846	0.488	0.96	0.806	0.383	0.949	0.536	-0.059	0.858	0.683	0.131	0.911
	SNA (°)	0.926	0.735	0.981	0.965	0.869	0.991	0.747	0.171	0.934	0.961	0.791	0.991	0.88	0.586	0.969	0.866	0.573	0.964
	SNB (°)	0.947	0.75	0.987	0.979	0.922	0.995	0.971	0.889	0.993	0.965	0.832	0.992	0.93	0.749	0.982	0.84	0.498	0.957
	Soft tissue Convexity (°)	0.916	0.697	0.979	0.926	0.745	0.981	0.25	-0.388	0.737	0.9	0.651	0.974	0.957	0.837	0.989	0.961	0.855	0.99
	Total face height (NaBa-PmXi) (°)	0.94	0.792	0.985	0.99	0.961	0.997	0.952	0.819	0.988	0.882	0.618	0.969	0.814	0.442	0.949	0.963	0.861	0.991
	U1- Palatal Plane (°)	0.828	0.461	0.954	0.845	0.52	0.958	0.686	-0.037	0.922	0.464	-0.097	0.826	0.76	-0.012	0.946	0.519	-0.053	0.849
	U1-APo (°)	0.627	0.048	0.892	0.851	0.502	0.961	0.72	0.248	0.921	0.499	-0.057	0.839	0.78	0.368	0.94	0.568	-0.078	0.882
	U1-FH (°)	0.812	0.414	0.95	0.882	0.612	0.969	0.898	0.606	0.974	0.454	-0.108	0.822	0.664	0.046	0.908	0.602	0.041	0.882
	U1-NA (°)	0.801	0.376	0.947	0.829	0.447	0.955	0.675	-0.039	0.918	0.709	0.106	0.922	0.833	0.205	0.961	0.759	0.069	0.942
	U1-SN (°)	0.906	0.67	0.976	0.92	0.712	0.98	0.92	0.407	0.983	0.559	-0.053	0.869	0.825	0.323	0.957	0.645	0.079	0.898
	upper gonial angle (Ar-Go-Na) (°)	0.833	0.49	0.955	0.938	0.568	0.987	0.884	0.478	0.972	0.716	0.241	0.919	0.915	0.516	0.981	0.761	-0.069	0.95
	Upper lip angle (ULA) (°)	0.738	0.254	0.927	0.882	0.601	0.969	0.61	0.03	0.886	0.926	0.438	0.984	0.971	0.814	0.994	0.716	0.201	0.921
