# Supplementary material for: The Reliability of Two- and Three-Dimensional Cephalometric Measurements: A CBCT Study
Source: Diagnostics (Basel). 2021 Dec 7;11(12):2292. doi: 10.3390/diagnostics11122292 (PMC8700671; doi:10.3390/diagnostics11122292)
Supplement: Supplementary file 1 [file diagnostics-11-02292-s001.zip › _supplemental tabels R1/Table S2 examiner 2 ICC for different age groups copy.xlsx]

## Sheet: Sheet2
Supplemental Table S2. The intra-examiner intraclass correlation coefficient (ICC) of examiner 2 of all measurement parameters for the radiographic images from different age groups of the patients.
Cephalometric Tracing Measurement Parameters		Adult									Child
		2D with magnification			2D without magnification			3D			2D with magnification			2D without magnification			3D
		ICC	95% CI lower bound	95% CI upper bound	ICC	95% CI lower bound	95% CI upper bound	ICC	95% CI lower bound	95% CI upper bound	ICC	95% CI lower bound	95% CI upper bound	ICC	95% CI lower bound	95% CI upper bound	ICC	95% CI lower bound	95% CI upper bound
Linear	B to A point arch (mm)	0.928	0.659	0.983	0.965	0.872	0.991	0.738	0.233	0.928	0.951	0.807	0.988	0.779	0.361	0.939	0.784	0.094	0.949
	convexity (A-NPo) (mm)	0.942	0.792	0.985	0.898	0.643	0.974	0.838	0.489	0.957	0.967	0.85	0.992	0.793	0.389	0.943	0.819	0.411	0.952
	Corpus length (Go-Gn) (mm)	0.98	0.919	0.995	0.679	0.172	0.907	0.934	0.697	0.984	0.81	0.41	0.949	0.945	0.759	0.987	0.673	0.095	0.909
	cranial length (mm)	0.866	0.575	0.964	0.868	0.549	0.966	0.84	0.484	0.958	0.772	0.35	0.937	0.812	0.434	0.949	0.548	-0.008	0.86
	L1-APo (mm)	0.977	0.913	0.994	0.749	0.303	0.93	0.891	0.617	0.972	0.946	0.798	0.986	0.715	0.218	0.92	0.671	0.086	0.908
	L1-NB (mm)	0.626	0.081	0.89	0.552	-0.012	0.862	0.933	0.75	0.983	0.913	0.706	0.977	0.903	0.675	0.975	0.523	-0.032	0.849
	LAFH (ANS-Me) (mm)	0.733	0.248	0.926	0.503	-0.156	0.849	0.927	0.736	0.981	0.85	0.507	0.961	0.977	0.915	0.994	0.872	0.561	0.967
	Lower Lip to E-Plane (mm)	0.897	0.659	0.973	0.253	-0.305	0.726	0.54	-0.107	0.863	0.942	0.782	0.985	0.933	0.735	0.983	0.703	0.144	0.919
	Mand. Skeletal (Pg-Na Perp) (mm)	0.914	0.696	0.978	0.946	0.789	0.986	0.972	0.898	0.993	0.758	0.266	0.934	0.882	0.514	0.971	0.776	0.359	0.938
	Mandibular Incisor Extrusion (mm)	0.709	0.185	0.919	0.912	0.705	0.977	0.929	0.668	0.983	0.673	0.088	0.909	0.961	0.854	0.99	-0.129	-0.801	0.549
	Mandibular length (Co-Gn) (mm)	0.974	0.9	0.994	0.863	0.567	0.964	0.994	0.972	0.999	0.569	-0.098	0.875	0.829	0.445	0.955	0.891	0.643	0.971
	Maxillary skeletal (A-Na Perp) (mm)	0.18	-0.452	0.702	0.766	0.267	0.938	0.85	0.515	0.96	0.907	0.673	0.976	0.761	0.326	0.934	0.749	0.26	0.931
	Midface Length (Co-A) (mm)	0.962	0.855	0.99	0.939	0.776	0.985	0.883	0.601	0.97	0.558	-0.114	0.871	0.933	0.762	0.983	0.851	0.518	0.961
	Molar Relation (mm)	0.79	0.39	0.942	0.93	0.756	0.982	0.916	0.702	0.978	0.469	-0.113	0.829	0.911	0.682	0.977	0.853	0.514	0.961
	Mx/Md diff (Co-Gn - Co-A) (mm)	0.977	0.895	0.994	0.813	0.438	0.949	0.948	0.805	0.987	0.881	0.615	0.969	0.821	0.461	0.951	0.898	-0.002	0.982
	Overbite (mm)	0.708	0.181	0.919	0.91	0.697	0.977	0.928	0.707	0.982	0.939	0.788	0.984	0.968	0.881	0.992	0.066	-0.643	0.659
	Overjet (mm)	0.681	0.13	0.91	0.936	0.775	0.983	0.978	0.903	0.995	0.67	0.157	0.905	0.915	0.695	0.978	0.305	-0.336	0.763
	Pg to ANS arc (mm)	0.905	0.669	0.976	0.924	0.709	0.981	0.739	0.237	0.929	0.684	0.163	0.91	0.853	0.522	0.961	0.489	-0.111	0.839
	Pog-NB (mm)	0.801	0.369	0.947	0.694	0.134	0.915	0.893	0.647	0.972	0.86	0.515	0.964	0.941	0.783	0.985	0.499	-0.144	0.847
	porion location (mm)	0.879	0.582	0.969	0.785	0.33	0.942	0.896	0.564	0.973	0.719	0.19	0.923	0.56	-0.002	0.865	0.784	0.35	0.941
	posterior facial height (Go-CF) (mm)	0.916	0.697	0.978	0.59	-0.061	0.882	0.984	0.939	0.996	0.934	0.761	0.983	0.938	0.777	0.984	0.924	0.72	0.981
	U1 most labial-A (perp to FH) (mm)	0.922	0.363	0.984	0.601	-0.002	0.883	0.755	0.314	0.932	0.93	0.756	0.982	0.58	0.031	0.872	0.757	0.197	0.937
	U1 to ANS arc (mm)	0.77	0.326	0.937	0.743	0.234	0.93	0.454	-0.267	0.834	0.836	0.487	0.956	0.827	0.375	0.956	0.789	0.342	0.944
	U1-APo (mm)	0.941	0.78	0.985	0.514	-0.129	0.852	0.873	0.568	0.967	0.585	0.002	0.876	0.846	0.521	0.959	0.666	0.086	0.906
	U1-NA (mm)	0.914	0.7	0.978	0.573	-0.067	0.875	0.655	0.056	0.903	0.864	0.554	0.964	0.699	0.188	0.915	0.769	0.296	0.938
	U6-PT vertical (mm)	0.767	0.342	0.935	0.819	0.454	0.951	0.834	0.493	0.955	0.676	0.1	0.909	0.663	0.009	0.91	0.751	0.305	0.931
	Upper Lip to E-Plane (mm)	0.91	0.615	0.978	0.211	-0.46	0.723	0.889	0.631	0.971	0.973	0.897	0.993	0.964	0.825	0.991	0.815	0.404	0.951
	Wits Appraisal (mm)	0.956	0.838	0.989	0.975	0.909	0.994	0.807	0.416	0.948	0.977	0.914	0.994	0.844	0.491	0.959	0.754	0.314	0.931
Angular	ANB (°)	0.948	0.815	0.987	0.972	0.897	0.993	0.81	0.415	0.949	0.969	0.881	0.992	0.754	0.283	0.932	0.739	-0.018	0.939
	cranial deflection (°)	0.58	-0.016	0.875	0.696	-0.001	0.923	0.786	0.364	0.942	0.694	0.146	0.915	0.772	0.351	0.937	0.734	0.27	0.925
	facial angle (FH/NPo) (°)	0.624	0.092	0.888	0.896	0.568	0.975	0.965	0.864	0.991	0.713	0.167	0.921	0.728	0.151	0.928	0.728	0.238	0.924
	Facial axis angle (Ba-Na^Pt-Gn) (°)	0.972	0.896	0.993	0.947	0.802	0.987	0.936	0.772	0.984	0.979	0.921	0.995	0.719	0.18	0.923	0.8	0.411	0.945
	Facial Axis-Ricketts (NaBa-PtGn) (°)	0.763	0.287	0.936	0.944	0.797	0.986	0.932	0.749	0.983	0.453	-0.15	0.824	0.719	0.18	0.923	0.8	0.411	0.945
	Facial taper (°)	0.933	0.76	0.983	0.889	0.63	0.971	0.953	0.824	0.988	0.833	0.461	0.956	0.617	0.02	0.889	0.622	0.059	0.889
	FMA (MP-FH) (°)	0.96	0.855	0.99	0.926	0.663	0.982	0.978	0.918	0.994	0.814	0.408	0.951	0.807	0.384	0.952	0.891	0.635	0.971
	FMIA (L1-FH) (°)	0.847	0.518	0.959	0.853	0.537	0.961	0.967	0.878	0.992	0.753	0.257	0.933	0.748	0.301	0.929	0.617	-0.013	0.89
	GoGn to FH (FMA) (°)	0.91	0.697	0.976	0.831	0.033	0.964	0.942	0.785	0.985	0.835	0.458	0.957	0.713	0.229	0.919	0.854	0.443	0.964
	Hinge Axis Angle (°)	0.981	0.931	0.995	0.781	0.325	0.941	0.958	0.851	0.989	0.792	0.357	0.944	0.725	0.201	0.925	0.462	-0.117	0.826
	IMPA (L1-MP) (°)	0.921	0.714	0.98	0.834	0.487	0.955	0.92	0.72	0.979	0.814	0.413	0.95	0.872	0.566	0.967	0.678	0.1	0.91
	Interincisal Angle (U1-L1) (°)	0.935	0.758	0.983	0.553	-0.11	0.869	0.923	0.721	0.98	0.803	0.373	0.948	0.728	0.247	0.924	0.213	-0.46	0.724
	L1-APo (°)	0.945	0.806	0.986	0.678	0.113	0.91	0.941	0.792	0.985	0.737	0.263	0.927	0.729	0.233	0.925	0.533	-0.144	0.862
	L1-NB (°)	0.891	0.623	0.972	0.685	0.118	0.912	0.964	0.863	0.991	0.6	-0.046	0.885	0.72	0.182	0.923	0.383	-0.212	0.793
	Lower face height (ANS-Xi-Pm) (°)	0.914	0.694	0.978	0.916	0.715	0.978	0.944	0.802	0.986	0.776	0.313	0.94	0.823	0.397	0.954	0.917	0.687	0.979
	Lower Gonial angle (Na-Go-Me) (°)	0.752	0.266	0.932	0.868	0.558	0.966	0.923	0.722	0.98	0.885	0.625	0.97	0.916	0.63	0.98	0.871	0.556	0.967
	Mandibular Arc (°)	0.654	0.132	0.899	0.658	0.08	0.903	0.549	-0.005	0.86	0.78	0.363	0.94	0.649	0.069	0.9	0.831	0.474	0.955
	maxillary depth (FH-NA) (°)	0.472	-0.241	0.841	0.78	0.232	0.944	0.922	0.48	0.983	0.858	0.545	0.962	0.758	0.32	0.932	0.977	0.829	0.995
	maxillary height (N-CF-A) (°)	0.766	0.283	0.937	0.767	0.338	0.935	0.855	0.514	0.962	0.807	0.377	0.949	0.701	0.202	0.915	0.666	0.073	0.907
	MP-SN (°)	0.969	0.881	0.992	0.885	0.59	0.971	0.962	0.861	0.99	0.947	0.802	0.987	0.871	0.582	0.966	0.814	0.446	0.95
	occ plane to FH (°)	0.797	0.402	0.945	0.809	0.427	0.948	0.89	0.629	0.971	0.803	0.42	0.946	0.929	0.378	0.986	0.604	-0.014	0.885
	Occlusal Plane to SN (°)	0.926	0.722	0.981	0.927	0.738	0.981	0.859	0.522	0.963	0.956	0.836	0.989	0.892	0.622	0.972	0.605	-0.035	0.887
	ramus position (°)	0.676	0.156	0.907	0.695	0.046	0.92	0.868	0.549	0.966	0.513	-0.049	0.846	0.202	-0.28	0.683	0.81	0.435	0.948
	SN-palatal plane (°)	0.853	0.518	0.961	0.843	0.514	0.958	0.369	-0.179	0.78	0.803	0.372	0.948	0.694	0.196	0.913	0.904	0.657	0.975
	SNA (°)	0.843	0.51	0.958	0.949	0.806	0.987	0.897	0.66	0.973	0.912	0.687	0.977	0.823	0.451	0.952	0.862	0.454	0.966
	SNB (°)	0.809	0.396	0.949	0.935	0.761	0.984	0.941	0.76	0.985	0.888	0.621	0.971	0.921	0.723	0.98	0.96	0.856	0.99
	Soft tissue Convexity (°)	0.947	0.804	0.986	0.897	0.621	0.974	0.501	-0.177	0.85	0.666	0.105	0.905	0.914	0.689	0.978	0.796	0.404	0.944
	Total face height (NaBa-PmXi) (°)	0.878	0.579	0.968	0.961	0.853	0.99	0.956	0.547	0.991	0.929	0.753	0.982	0.838	0.483	0.957	0.922	0.734	0.98
	U1- Palatal Plane (°)	0.92	0.726	0.979	0.45	-0.254	0.831	0.815	0.442	0.95	0.631	0.064	0.893	0.635	0.085	0.893	0.415	-0.29	0.817
	U1-APo (°)	0.738	0.283	0.926	0.535	-0.046	0.856	0.798	0.377	0.946	0.743	0.292	0.928	0.826	0.47	0.953	0.388	-0.207	0.795
	U1-FH (°)	0.88	0.601	0.969	0.719	0.226	0.921	0.943	0.788	0.986	0.643	0.092	0.896	0.605	-0.016	0.887	0.268	-0.343	0.742
	U1-NA (°)	0.96	0.854	0.99	0.724	0.225	0.923	0.893	0.649	0.972	0.858	0.538	0.963	0.725	0.257	0.922	0.771	0.299	0.938
	U1-SN (°)	0.961	0.859	0.99	0.795	0.401	0.944	0.931	0.761	0.982	0.713	0.19	0.92	0.751	0.307	0.931	0.314	-0.41	0.776
	upper gonial angle (Ar-Go-Na) (°)	0.952	0.82	0.988	0.829	0.479	0.954	0.928	0.74	0.982	0.817	0.447	0.95	0.786	0.222	0.946	0.806	0.401	0.948
	Upper lip angle (ULA) (°)	0.947	0.813	0.986	0.707	0.182	0.918	0.971	0.894	0.993	0.838	0.466	0.957	0.986	0.948	0.997	0.862	0.549	0.963
