# Supplementary material for: The Reliability of Two- and Three-Dimensional Cephalometric Measurements: A CBCT Study
Source: Diagnostics (Basel). 2021 Dec 7;11(12):2292. doi: 10.3390/diagnostics11122292 (PMC8700671; doi:10.3390/diagnostics11122292)
Supplement: Supplementary file 1 [file diagnostics-11-02292-s001.zip › _supplemental tabels R1/Table S1 examiner 1 ICC for different age groups copy.xlsx]

## Sheet: Sheet1
Supplemental Table S1. The intra-examiner intraclass correlation coefficient (ICC) of examiner 1 of all measurement parameters for the radiographic images from different age groups of the patients.
Cephalometric Tracing Measurement Parameters		Adult									Child
		2D with magnification			2D without magnification			3D			2D with magnification			2D without magnification			3D
		ICC	95% CI lower bound	95% CI upper bound	ICC	95% CI lower bound	95% CI upper bound	ICC	95% CI lower bound	95% CI upper bound	ICC	95% CI lower bound	95% CI upper bound	ICC	95% CI lower bound	95% CI upper bound	ICC	95% CI lower bound	95% CI upper bound
Linear	B to A point arch (mm)	0.99	0.96	0.997	0.989	0.948	0.997	0.99	0.96	0.997	0.981	0.926	0.995	0.966	0.873	0.991	0.991	0.966	0.998
	convexity (A-NPo) (mm)	0.984	0.937	0.996	0.992	0.971	0.998	0.99	0.963	0.998	0.966	0.873	0.991	0.985	0.945	0.996	0.984	0.935	0.996
	Corpus length (Go-Gn) (mm)	0.98	0.925	0.995	0.98	0.924	0.995	0.981	0.93	0.995	0.975	0.907	0.994	0.939	0.777	0.984	0.993	0.972	0.998
	cranial length (mm)	0.953	0.833	0.988	0.928	0.635	0.983	0.854	0.534	0.961	0.935	0.773	0.983	0.877	0.585	0.968	0.985	0.943	0.996
	L1-APo (mm)	0.986	0.944	0.996	0.992	0.965	0.998	0.983	0.907	0.996	0.932	0.578	0.985	0.964	0.863	0.991	0.974	0.905	0.993
	L1-NB (mm)	0.969	0.886	0.992	0.945	0.583	0.988	0.994	0.974	0.999	0.908	0.693	0.976	0.953	0.828	0.988	0.97	0.885	0.992
	LAFH (ANS-Me) (mm)	0.994	0.977	0.999	0.986	0.948	0.997	0.981	0.927	0.995	0.994	0.977	0.999	0.996	0.984	0.999	0.987	0.949	0.997
	Lower Lip to E-Plane (mm)	0.955	0.835	0.989	0.943	0.799	0.985	0.976	0.914	0.994	0.994	0.978	0.999	0.994	0.977	0.998	0.989	0.959	0.997
	Mand. Skeletal (Pg-Na Perp) (mm)	0.948	0.816	0.987	0.993	0.97	0.998	0.976	0.899	0.994	0.945	0.723	0.987	0.978	0.914	0.994	0.959	0.847	0.989
	Mandibular Incisor Extrusion (mm)	0.983	0.928	0.996	0.974	0.905	0.993	0.968	0.877	0.992	0.878	0.595	0.968	0.938	0.771	0.984	0.95	0.817	0.987
	Mandibular length (Co-Gn) (mm)	0.985	0.882	0.997	0.996	0.983	0.999	0.996	0.985	0.999	0.982	0.931	0.995	0.994	0.966	0.999	0.996	0.985	0.999
	Maxillary skeletal (A-Na Perp) (mm)	0.881	0.61	0.969	0.978	0.904	0.995	0.951	0.805	0.988	0.95	0.824	0.987	0.977	0.915	0.994	0.967	0.875	0.992
	Midface Length (Co-A) (mm)	0.978	0.823	0.995	0.992	0.969	0.998	0.989	0.953	0.997	0.945	0.789	0.986	0.97	0.87	0.993	0.986	0.943	0.996
	Molar Relation (mm)	0.973	0.9	0.993	0.928	0.721	0.982	0.966	0.874	0.991	0.94	0.782	0.985	0.947	0.898	0.993	0.917	0.705	0.979
	Mx/Md diff (Co-Gn - Co-A) (mm)	0.99	0.962	0.998	0.987	0.953	0.997	0.987	0.943	0.997	0.988	0.955	0.997	0.994	0.975	0.998	0.994	0.978	0.999
	Overbite (mm)	0.983	0.918	0.996	0.973	0.897	0.993	0.97	0.885	0.992	0.877	0.596	0.968	0.947	0.801	0.986	0.953	0.832	0.988
	Overjet (mm)	0.983	0.934	0.996	0.999	0.994	1	0.997	0.963	0.999	0.885	0.605	0.97	0.949	0.812	0.987	0.974	0.899	0.993
	Pg to ANS arc (mm)	0.98	0.92	0.995	0.992	0.971	0.998	0.964	0.867	0.991	0.901	0.648	0.974	0.945	0.795	0.986	0.967	0.879	0.991
	Pog-NB (mm)	0.937	0.749	0.984	0.918	0.375	0.983	0.895	0.651	0.972	0.844	0.457	0.96	0.951	0.726	0.989	0.898	0.654	0.974
	porion location (mm)	0.912	0.685	0.978	0.972	0.899	0.993	0.957	0.842	0.989	0.928	0.741	0.982	0.942	0.793	0.985	0.915	0.7	0.978
	posterior facial height (Go-CF) (mm)	0.957	0.843	0.989	0.956	0.782	0.99	0.966	0.875	0.991	0.978	0.919	0.994	0.99	0.962	0.998	0.996	0.982	0.999
	U1 most labial-A (perp to FH) (mm)	0.934	0.764	0.983	0.95	0.974	0.901	0.972	0.876	0.993	0.958	0.84	0.989	0.979	0.92	0.995	0.992	0.97	0.998
	U1 to ANS arc (mm)	0.663	0.084	0.905	0.852	0.51	0.961	0.57	-0.053	0.873	0.943	0.795	0.985	0.944	0.797	0.986	0.96	0.848	0.99
	U1-APo (mm)	0.994	0.978	0.999	0.991	0.966	0.998	0.978	0.902	0.995	0.887	0.608	0.971	0.993	0.971	0.998	0.974	0.904	0.993
	U1-NA (mm)	0.97	0.884	0.992	0.961	0.812	0.991	0.952	0.828	0.988	0.957	0.842	0.989	0.991	0.965	0.998	0.985	0.942	0.996
	U6-PT vertical (mm)	0.915	0.699	0.978	0.969	0.883	0.992	0.952	0.815	0.988	0.981	0.927	0.995	0.922	0.724	0.98	0.977	0.914	0.994
	Upper Lip to E-Plane (mm)	0.918	0.716	0.979	0.927	0.733	0.981	0.831	0.453	0.955	0.996	0.984	0.999	0.988	0.952	0.997	0.995	0.982	0.999
	Wits Appraisal (mm)	0.986	0.948	0.997	0.984	0.885	0.997	0.955	0.83	0.989	0.941	0.788	0.985	0.954	0.83	0.988	0.987	0.951	0.997
Angular	ANB (°)	0.974	0.906	0.993	0.992	0.969	0.998	0.983	0.938	0.996	0.974	0.897	0.993	0.977	0.91	0.994	0.991	0.964	0.998
	cranial deflection (°)	0.446	-0.221	0.827	0.946	0.381	0.99	0.814	0.407	0.951	0.735	0.253	0.926	0.986	0.944	0.996	0.972	0.89	0.993
	facial angle (FH/NPo) (°)	0.945	0.806	0.986	0.992	0.972	0.998	0.974	0.886	0.994	0.946	0.699	0.988	0.976	0.906	0.994	0.962	0.86	0.99
	Facial axis angle (Ba-Na^Pt-Gn) (°)	0.968	0.878	0.992	0.994	0.978	0.999	0.991	0.966	0.998	0.889	0.63	0.971	0.937	0.765	0.984	0.995	0.979	0.999
	Facial Axis-Ricketts (NaBa-PtGn) (°)	0.968	0.878	0.992	0.994	0.978	0.999	0.991	0.996	0.998	0.889	0.63	0.971	0.937	0.765	0.984	0.995	0.978	0.999
	Facial taper (°)	0.99	0.961	0.998	0.983	0.919	0.996	0.987	0.952	0.997	0.958	0.846	0.989	0.967	0.879	0.991	0.991	0.965	0.998
	FMA (MP-FH) (°)	0.945	0.805	0.986	0.985	0.743	0.997	0.981	0.924	0.995	0.934	0.758	0.983	0.964	0.869	0.991	0.985	0.94	0.996
	FMIA (L1-FH) (°)	0.939	0.78	0.985	0.963	0.747	0.992	0.981	0.928	0.995	0.881	0.615	0.969	0.911	0.692	0.977	0.88	0.599	0.969
	GoGn to FH (FMA) (°)	0.928	0.745	0.982	0.978	0.915	0.994	0.981	0.906	0.996	0.927	0.747	0.981	0.972	0.895	0.993	0.987	0.951	0.997
	Hinge Axis Angle (°)	0.954	0.824	0.988	0.973	0.892	0.993	0.97	0.885	0.993	0.904	0.667	0.975	0.902	0.671	0.974	0.886	0.608	0.97
	IMPA (L1-MP) (°)	0.933	0.753	0.983	0.96	0.851	0.99	0.962	0.856	0.99	0.953	0.822	0.988	0.929	0.742	0.982	0.865	0.547	0.965
	Interincisal Angle (U1-L1) (°)	0.858	0.521	0.963	0.922	0.717	0.98	0.898	0.662	0.973	0.902	0.653	0.975	0.947	0.813	0.986	0.989	0.955	0.997
	L1-APo (°)	0.95	0.81	0.987	0.931	0.674	0.984	0.954	0.829	0.988	0.948	0.804	0.987	0.891	0.637	0.971	0.816	0.42	0.951
	L1-NB (°)	0.946	0.798	0.986	0.935	0.766	0.984	0.953	0.822	0.988	0.892	0.64	0.972	0.901	0.652	0.974	0.85	0.513	0.961
	Lower face height (ANS-Xi-Pm) (°)	0.988	0.954	0.997	0.99	0.625	0.998	0.996	0.984	0.999	0.976	0.897	0.994	0.977	0.911	0.994	0.974	0.898	0.993
	Lower Gonial angle (Na-Go-Me) (°)	0.987	0.95	0.997	0.986	0.949	0.996	0.993	0.973	0.998	0.971	0.892	0.993	0.991	0.965	0.998	0.994	0.976	0.998
	Mandibular Arc (°)	0.902	0.672	0.974	0.906	0.681	0.976	0.958	0.842	0.99	0.973	0.9	0.993	0.9	0.655	0.974	0.973	0.9	0.993
	maxillary depth (FH-NA) (°)	0.975	0.904	0.994	0.98	0.915	0.995	0.951	0.81	0.988	0.958	0.847	0.989	0.979	0.922	0.995	0.965	0.87	0.991
	maxillary height (N-CF-A) (°)	0.914	0.694	0.978	0.962	0.86	0.99	0.892	0.621	0.972	0.954	0.709	0.99	0.913	0.699	0.978	0.97	0.884	0.992
	MP-SN (°)	0.997	0.988	0.999	0.996	0.982	0.999	0.994	0.976	0.998	0.953	0.826	0.988	0.951	0.82	0.988	0.977	0.911	0.994
	occ plane to FH (°)	0.926	0.746	0.981	0.944	0.027	0.991	0.962	0.864	0.99	0.935	0.776	0.983	0.941	0.791	0.985	0.989	0.956	0.997
	Occlusal Plane to SN (°)	0.982	0.933	0.996	0.984	0.446	0.997	0.958	0.849	0.989	0.885	0.568	0.971	0.923	0.722	0.98	0.974	0.9	0.993
	ramus position (°)	0.791	0.384	0.943	0.989	0.913	0.998	0.962	0.736	0.992	0.796	0.403	0.944	0.788	0.343	0.943	0.961	0.853	0.99
	SN-palatal plane (°)	0.911	0.7	0.977	0.974	0.907	0.993	0.988	0.956	0.997	0.886	0.603	0.971	0.39	-0.289	0.804	0.951	0.816	0.987
	SNA (°)	0.991	0.966	0.998	0.994	0.975	0.998	0.995	0.981	0.999	0.956	0.84	0.989	0.977	0.911	0.994	0.982	0.928	0.995
	SNB (°)	0.998	0.987	0.999	0.995	0.98	0.999	0.996	0.986	0.999	0.954	0.835	0.988	0.949	0.808	0.987	0.949	0.812	0.987
	Soft tissue Convexity (°)	0.969	0.885	0.992	0.926	0.746	0.981	0.837	0.494	0.956	0.969	0.881	0.992	0.948	0.813	0.987	0.917	0.7	0.979
	Total face height (NaBa-PmXi) (°)	0.986	0.946	0.996	0.992	0.94	0.998	0.996	0.983	0.999	0.911	0.639	0.978	0.975	0.905	0.994	0.99	0.961	0.997
	U1- Palatal Plane (°)	0.982	0.931	0.996	0.984	0.885	0.997	0.979	0.893	0.995	0.852	0.503	0.961	0.9	0.653	0.974	0.908	0.688	0.976
	U1-APo (°)	0.862	0.533	0.964	0.799	0.194	0.951	0.879	0.572	0.969	0.863	0.536	0.964	0.916	0.705	0.978	0.93	0.759	0.982
	U1-FH (°)	0.932	0.762	0.983	0.925	0.535	0.983	0.966	0.873	0.991	0.897	0.639	0.973	0.923	0.736	0.98	0.948	0.817	0.987
	U1-NA (°)	0.953	0.822	0.988	0.926	0.596	0.983	0.945	0.747	0.987	0.937	0.766	0.984	0.959	0.851	0.99	0.956	0.844	0.989
	U1-SN (°)	0.972	0.893	0.993	0.962	0.795	0.991	0.98	0.867	0.995	0.895	0.629	0.973	0.934	0.767	0.983	0.93	0.758	0.982
	upper gonial angle (Ar-Go-Na) (°)	0.973	0.902	0.993	0.992	0.968	0.998	0.987	0.951	0.997	0.642	0.111	0.895	0.901	0.662	0.974	0.971	0.895	0.993
	Upper lip angle (ULA) (°)	0.974	0.899	0.993	0.908	0.688	0.976	0.876	0.58	0.968	0.928	0.74	0.982	0.989	0.959	0.997	0.962	0.862	0.99
